# Supplementary material for: A Novel Defined Pyroptosis-Related Gene Signature for the Prognosis of Acute Myeloid Leukemia
Source: Genes (Basel). 2022 Dec 3;13(12):2281. doi: 10.3390/genes13122281 (PMC9778227; doi:10.3390/genes13122281)
Supplement: Supplementary file 1 [file genes-13-02281-s001.zip]

Archive with 6 entries (6 files):
- Supplementary Figures.pptx
- Table S1.pdf
- Table S2.pdf
- Table S3.xlsx
- Table S4.xlsx
- Table S5.xlsx
