# Supplementary material for: A Novel Defined Pyroptosis-Related Gene Signature for the Prognosis of Acute Myeloid Leukemia
Source: Genes (Basel). 2022 Dec 3;13(12):2281. doi: 10.3390/genes13122281 (PMC9778227; doi:10.3390/genes13122281)
Supplement: Supplementary file 1 [file genes-13-02281-s001.zip › Table S3.xlsx]

## Sheet: Sheet1
Gene	Full Name
AIM2	Absent in melanoma 2
BAK1	BCL2 Antagonist/Killer 1
BAX	BCL2 Associated X
CASP1	Cysteine-aspartic acid protease-1
CASP3	Cysteine-aspartic acid protease-3
CASP4	Cysteine-aspartic acid protease-4
CASP5	Cysteine-aspartic acid protease-5
CASP6	Cysteine-aspartic acid protease-6
CASP8	Cysteine-aspartic acid protease-8
CASP9	Cysteine-aspartic acid protease-9
CHMP2A	Charged multivesicular body protein 2A
CHMP2B	Charged multivesicular body protein 2B
CHMP3	Charged Multivesicular Body Protein 3
CHMP4A	Charged Multivesicular Body Protein 4A
CHMP4B	Charged Multivesicular Body Protein 4B
CHMP4C	Charged Multivesicular Body Protein 4C
CHMP6	Charged Multivesicular Body Protein 6
CHMP7	Charged Multivesicular Body Protein 7
CYCS	Cytochrome C, Somatic
ELANE	Elastase, neutrophil expressed
GPX4	Glutathione Peroxidase 4
GSDMA	Gasdermin A
GSDMB	Gasdermin B
GSDMC	Gasdermin C
GSDMD	Gasdermin D
GSDME	Gasdermin E
GZMA	Granzyme A
GZMB	Granzyme B
HMGB1	High Mobility Group Box 1
IL18	Interleukin 18
IL1A	Interleukin 1 alpha
IL1B	Interleukin 1 beta
IL6	Interleukin 6
IRF1	Interferon Regulatory Factor 1
IRF2	Interferon Regulatory Factor 2
NLRC4	NLR family CARD domain containing 4
NLRP1	NLR family pyrin domain containing 1
NLRP2	NLR family pyrin domain containing 2
NLRP3	NLR family pyrin domain containing 3
NLRP6	NLR family pyrin domain containing 6
NLRP7	NLR family pyrin domain containing 7
NOD1	Nucleotide binding oligomerization domain containing 1
NOD2	Nucleotide binding oligomerization domain containing 2
PJVK	Pejvakin/deafness, autosomal recessive 59
PLCG1	Phospholipase C gamma 1
PRKACA	Protein kinase cAMP-activated catalytic subunit alpha
PYCARD	PYD and CARD domain containing
SCAF11	SR-related CTD associated factor 11
TIRAP	TIR domain containing adaptor protein
TNF	Tumor necrosis factor
TP53	Tumor Protein P53
TP63	Tumor Protein P63
