# Supplementary material for: A Novel Defined Pyroptosis-Related Gene Signature for the Prognosis of Acute Myeloid Leukemia
Source: Genes (Basel). 2022 Dec 3;13(12):2281. doi: 10.3390/genes13122281 (PMC9778227; doi:10.3390/genes13122281)
Supplement: Supplementary file 1 [file genes-13-02281-s001.zip › Table S4.xlsx]

## Sheet: S4
Genes	lowMean	highMean	logFC	pValue	fdr
ZNF708	3.70052	4.72286	1.02234	6.60004e-29	2.892e-28
ENTPD1-AS1	4.97792	6.06266	1.08475	8.4565e-43	3.38493e-41
SCFD2	4.37255	5.45508	1.08253	7.62194e-42	2.27927e-40
MITD1	5.99147	7.07051	1.07905	1.00363e-30	5.11317e-30
SETDB2	3.78959	4.81996	1.03036	1.59698e-45	3.05029e-43
NCAPG	5.19647	6.27325	1.07678	1.20851e-20	3.21783e-20
UPP1	7.67709	6.61044	-1.06665	9.0334e-14	1.75993e-13
ZNF767P	4.17244	5.35782	1.18537	3.47068e-40	6.89862e-39
TRIM27	5.92274	7.15427	1.23152	5.12849e-46	1.46112e-43
VNN2	5.71322	6.72579	1.01257	5.55142e-09	8.62696e-09
NCEH1	3.57418	4.91518	1.34099	1.07935e-26	4.04304e-26
DOCK10	4.24195	5.26458	1.02263	3.60738e-28	1.4878e-27
MGA	4.02564	5.2454	1.21976	1.21462e-43	6.37273e-42
RMI2	5.60422	6.88435	1.28013	4.662e-31	2.44898e-30
VPS45	4.51247	5.60271	1.09025	3.51133e-47	2.55098e-44
PRKACB	6.84206	7.91935	1.07729	2.93571e-29	1.3198e-28
NIF3L1	5.47301	6.69878	1.22578	8.35152e-45	9.26515e-43
RASSF4	4.11866	5.18652	1.06786	1.40393e-19	3.55385e-19
MBOAT1	5.48275	6.60501	1.12226	2.72238e-38	3.58623e-37
SLA	6.48956	8.02768	1.53812	1.89645e-32	1.13818e-31
NOTCH2	6.12188	7.21435	1.09247	1.3844e-31	7.61367e-31
CXCL8	10.7388	8.3962	-2.34262	4.20215e-29	1.87005e-28
EXTL2	4.32184	5.84184	1.52	7.92867e-41	1.84165e-39
GPR171	3.27448	4.36916	1.09468	4.16503e-23	1.25895e-22
CENPE	4.525	5.75424	1.22924	1.09029e-23	3.41199e-23
ZNF700	5.13779	6.52832	1.39053	4.74778e-42	1.50952e-40
NOMO3	5.56103	6.59105	1.03001	5.21307e-40	9.98096e-39
TMEM260	4.91922	6.19229	1.27307	3.62229e-42	1.1854e-40
CRIP1	9.95962	8.75264	-1.20698	1.3633e-10	2.28738e-10
SLC39A10	5.14832	6.76267	1.61435	6.36091e-40	1.18217e-38
TNFAIP3	9.53804	8.49543	-1.04261	1.50978e-17	3.45629e-17
ZNF23	3.78982	5.01942	1.2296	1.50371e-38	2.07771e-37
LARP4B	4.269	5.39361	1.12461	5.46392e-47	3.24353e-44
A2M-AS1	3.11168	4.30592	1.19424	3.72314e-29	1.66197e-28
SPTSSA	5.35543	6.37709	1.02166	4.10152e-33	2.62997e-32
FKTN	3.139	4.36203	1.22304	6.88173e-44	4.09801e-42
CCDC18	3.49251	4.57293	1.08042	1.99111e-42	7.17885e-41
MFHAS1	5.6562	6.76022	1.10402	2.49406e-29	1.12664e-28
MRFAP1L1	6.41739	7.50184	1.08445	4.32568e-34	3.1379e-33
SLC22A15	5.42325	6.66192	1.23867	2.13312e-11	3.72125e-11
CBX1	6.31302	7.74693	1.43391	4.67503e-37	5.04667e-36
INPP4A	4.28417	5.37771	1.09353	1.8148e-40	3.8383e-39
CHEK2	4.98288	6.01031	1.02743	4.4606e-39	6.90964e-38
PVRIG	4.39073	5.49933	1.1086	1.48587e-34	1.15084e-33
NUP210	5.92289	6.93475	1.01186	1.4131e-33	9.61253e-33
DLGAP5	4.95361	6.42825	1.47463	5.67811e-19	1.39363e-18
PSTPIP1	5.98286	7.16317	1.18031	3.09094e-21	8.47225e-21
TRNT1	4.08202	5.25479	1.17277	1.16729e-40	2.60133e-39
RELB	6.95895	5.66092	-1.29802	1.73952e-26	6.43804e-26
RACGAP1	6.31555	7.74363	1.42808	4.15e-36	3.95148e-35
PTX3	7.43977	6.01152	-1.42825	3.19394e-14	6.34855e-14
NPW	4.91215	3.85042	-1.06173	2.89436e-09	4.55734e-09
GNPDA1	5.73126	6.8469	1.11564	2.62753e-22	7.59761e-22
SNAPC3	3.4843	4.57789	1.09359	3.21926e-47	2.55098e-44
ITPR1	4.99832	6.13595	1.13764	3.20524e-42	1.06329e-40
ASF1A	5.54501	6.75027	1.20525	1.44395e-33	9.80858e-33
TAOK1	4.99827	6.03544	1.03717	4.49363e-44	3.03686e-42
ATP2B4	5.36011	6.46739	1.10728	2.10581e-38	2.82004e-37
AGAP4	3.52198	4.57035	1.04837	4.1374e-45	5.51626e-43
FAM216A	5.08545	6.74197	1.65653	2.98605e-41	7.74774e-40
ZNF75A	5.45604	6.50461	1.04857	1.48534e-40	3.2116e-39
CYBRD1	5.8737	7.07627	1.20257	1.69503e-35	1.47301e-34
ZNF559	4.72837	6.32574	1.59737	1.5595e-43	7.89533e-42
UBTD2	4.72439	5.96121	1.23683	2.65392e-36	2.58976e-35
TSPAN5	4.46805	5.5115	1.04345	1.30405e-17	2.99665e-17
TMCO6	4.64704	5.65651	1.00947	9.88324e-37	1.01173e-35
TSEN2	3.85702	5.04845	1.19143	1.40905e-47	1.87791e-44
MLC1	5.82343	6.88647	1.06305	1.4826e-18	3.56541e-18
IFI16	7.47173	8.6768	1.20507	2.02177e-28	8.52971e-28
IGSF10	4.66115	5.81697	1.15582	6.75351e-15	1.38248e-14
C2CD2	4.50223	5.83952	1.33729	1.94698e-38	2.63159e-37
NAGK	7.18879	8.34482	1.15603	1.16582e-34	9.15149e-34
NME6	4.21747	5.26653	1.04907	1.07475e-39	1.89287e-38
RHOU	5.0328	6.04609	1.01329	6.28881e-11	1.07174e-10
FYN	5.78405	6.80579	1.02174	9.589e-21	2.56826e-20
ZNF638	6.75059	7.78689	1.0363	1.19617e-42	4.57378e-41
BIRC6	6.72094	7.74881	1.02787	5.44782e-36	5.07416e-35
STK39	4.52234	5.8595	1.33716	3.33303e-40	6.64319e-39
TOP2A	4.88325	6.30136	1.41811	4.69514e-31	2.4655e-30
TMEM181	5.31965	6.53556	1.21591	4.96848e-41	1.21181e-39
SMYD4	4.5634	5.66083	1.09743	9.8818e-49	3.924e-45
CARD6	5.15263	6.55719	1.40455	8.34007e-45	9.26515e-43
NOL8	7.0174	8.03079	1.0134	1.4509e-41	4.05415e-40
SORL1	7.23896	8.56588	1.32692	4.52691e-30	2.16868e-29
RBM38	7.99174	6.82452	-1.16722	4.0302e-20	1.047e-19
ALPK1	4.34593	5.38892	1.04299	1.21105e-44	1.1501e-42
PLA2G4A	4.05065	5.60641	1.55576	1.73597e-34	1.33419e-33
TANGO2	6.61207	7.6131	1.00102	1.32361e-35	1.16699e-34
POLI	3.75353	4.84522	1.09169	6.36232e-40	1.18217e-38
RAP1GAP2	6.47545	7.51424	1.03879	5.2293e-30	2.48661e-29
DEPDC1	3.63951	4.80487	1.16536	1.2774e-25	4.46706e-25
MEGF9	5.32186	6.7551	1.43324	3.01983e-26	1.09915e-25
ATRX	5.70129	6.8391	1.13782	1.81755e-36	1.80266e-35
NLRC3	5.20562	6.66236	1.45674	5.65092e-29	2.48748e-28
POLQ	4.54916	5.57403	1.02487	1.92445e-30	9.5402e-30
SLC39A11	5.45423	6.83295	1.37873	3.52584e-40	6.97962e-39
ERAP2	4.21694	5.26145	1.04452	2.20348e-21	6.07755e-21
BTN3A2	5.40305	7.07869	1.67564	2.36851e-46	8.00337e-44
DCAF12	6.36188	8.14058	1.7787	1.51922e-29	6.96787e-29
GALK2	3.91277	5.0347	1.12193	8.06978e-44	4.67147e-42
PTER	4.08575	5.45329	1.36754	1.50558e-42	5.62577e-41
WDR3	3.52372	4.66402	1.14029	2.33256e-44	1.79323e-42
TRIM22	8.32251	9.45463	1.13212	6.29577e-31	3.27056e-30
MAP1LC3B	10.0878	9.06297	-1.02487	7.62804e-33	4.74873e-32
INTS7	3.60324	4.68543	1.08219	5.5398e-44	3.57748e-42
BAZ2B	5.943	7.45161	1.50861	1.0011e-39	1.78259e-38
POLG2	5.53233	6.55467	1.02233	2.72969e-45	4.26477e-43
CRYZ	4.8997	6.49434	1.59464	2.33525e-39	3.81678e-38
FLI1	5.42635	6.43614	1.00979	3.11376e-37	3.44577e-36
ALDH3A2	5.43581	6.52188	1.08607	2.55956e-32	1.51488e-31
GEMIN5	4.61619	5.82174	1.20555	4.73885e-43	2.06773e-41
ACSL5	5.94573	7.09065	1.14492	2.62687e-44	1.93748e-42
FGR	7.71351	9.02246	1.30894	5.87663e-11	1.00279e-10
PLXNC1	4.37177	5.45904	1.08727	7.87613e-25	2.62057e-24
CENPF	4.18558	5.24607	1.06049	9.42702e-31	4.81796e-30
CLIC2	4.01299	5.0327	1.01972	6.17476e-12	1.1086e-11
RETN	7.58472	6.52297	-1.06175	1.25638e-06	1.74307e-06
TMEM170B	5.31191	6.64527	1.33336	1.46463e-15	3.09499e-15
AP5B1	4.55273	5.61706	1.06433	6.18902e-27	2.35988e-26
ACAD9	5.50261	6.62122	1.11861	3.10069e-45	4.55081e-43
PRMT7	5.32499	6.35747	1.03248	3.83413e-45	5.30571e-43
NLRC4	3.34576	4.42427	1.07851	1.50292e-33	1.01854e-32
KBTBD6	3.16564	4.24117	1.07553	3.12295e-25	1.06768e-24
FGD2	4.31356	5.31631	1.00275	8.22627e-25	2.73269e-24
TBC1D8	4.74851	6.26343	1.51492	1.34097e-34	1.04417e-33
CKMT2-AS1	3.01501	4.03512	1.02011	9.45918e-45	1.00323e-42
EPDR1	4.8889	6.75147	1.86257	2.80377e-34	2.08596e-33
C3orf80	3.13481	4.39127	1.25646	1.9611e-11	3.42897e-11
POLA1	4.92972	6.01237	1.08265	1.43678e-35	1.26103e-34
RASSF3	5.24336	6.32018	1.07682	4.36683e-32	2.52286e-31
CARD8	5.40888	6.40931	1.00042	9.78607e-39	1.41484e-37
TPX2	6.26673	7.3771	1.11038	7.92294e-20	2.0288e-19
FAR1	4.84158	6.05621	1.21463	1.56465e-33	1.05594e-32
TLR2	7.4005	8.57511	1.17461	5.07894e-21	1.3763e-20
CLCN3	4.23763	5.35935	1.12173	2.08784e-34	1.58638e-33
ESF1	4.3966	5.43223	1.03563	1.19544e-40	2.65187e-39
CLIP4	3.79841	4.95332	1.15491	2.09588e-31	1.13377e-30
DOCK8	5.60784	6.67576	1.06792	4.13815e-45	5.51626e-43
CEPT1	3.91536	4.98407	1.0687	1.0059e-44	1.03658e-42
C20orf197	3.06035	4.16961	1.10926	6.74652e-20	1.73254e-19
UNG	5.62034	6.83756	1.21722	1.35297e-29	6.23294e-29
ATF3	6.64533	5.39727	-1.24806	1.79507e-24	5.84806e-24
SLX4IP	4.21004	5.44151	1.23147	4.7828e-46	1.38988e-43
SND1-IT1	3.46338	4.59711	1.13373	5.7681e-43	2.46502e-41
GIMAP7	4.1284	5.68272	1.55432	2.18561e-24	7.09968e-24
PECAM1	6.29806	7.42529	1.12722	1.99439e-29	9.07278e-29
FAM217B	5.51354	6.76921	1.25567	5.42881e-39	8.26981e-38
NEXN	3.19191	4.25549	1.06358	4.18228e-21	1.13884e-20
MAP7	5.04248	6.09196	1.04947	9.212e-19	2.23531e-18
GPD1L	5.59448	6.81095	1.21646	1.96549e-40	4.12696e-39
WDR5B	3.04829	4.12125	1.07296	3.40202e-44	2.41128e-42
MLEC	7.03866	8.12863	1.08998	5.05029e-40	9.70644e-39
TXK	3.12426	4.51673	1.39247	4.92664e-35	4.06964e-34
MS4A7	5.47356	6.77124	1.29768	3.92902e-15	8.14157e-15
PARP4	7.45188	8.66873	1.21685	1.47154e-43	7.52871e-42
CPOX	5.90306	7.22675	1.32369	5.4677e-19	1.343e-18
GIMAP8	2.67426	3.72981	1.05554	1.74752e-39	2.9525e-38
P2RY8	7.83497	9.31341	1.47844	1.31697e-40	2.8862e-39
ACTL6A	5.26348	6.79128	1.5278	4.787e-42	1.51867e-40
2021-03-01	5.99266	7.03354	1.04088	5.71258e-13	1.07379e-12
CSTF2T	4.74036	5.83873	1.09837	7.72162e-43	3.14272e-41
KRCC1	5.0848	6.8576	1.77279	3.80678e-42	1.23742e-40
CMTR2	4.58628	5.97728	1.391	9.15698e-37	9.43911e-36
COL24A1	4.14342	5.57943	1.43601	6.12916e-26	2.18598e-25
FCGR1B	5.67738	6.86595	1.18857	4.46631e-12	8.05654e-12
HDAC4	4.8432	5.93191	1.08871	3.28262e-36	3.17764e-35
TRAPPC6B	4.56509	5.92913	1.36403	4.16032e-41	1.03509e-39
DHTKD1	5.23086	6.59718	1.36632	2.05809e-39	3.40205e-38
NAT1	4.99936	6.00812	1.00876	3.37222e-33	2.19134e-32
AHNAK	5.40516	6.42693	1.02178	2.46951e-28	1.03377e-27
ITGAM	7.8292	9.19384	1.36464	1.22903e-13	2.37946e-13
CLEC2D	3.24312	4.34198	1.09886	6.23458e-33	3.91988e-32
LRRK2	3.74018	5.09638	1.3562	3.1024e-14	6.16829e-14
SLC40A1	5.43824	6.742	1.30376	6.22373e-19	1.52523e-18
CNTRL	6.12015	7.39857	1.27842	1.20492e-43	6.36634e-42
WBP1L	5.58807	7.18926	1.60119	2.45853e-47	2.3815e-44
TEC	4.24694	5.25334	1.0064	2.3853e-34	1.79391e-33
CEP19	3.52028	4.5531	1.03281	3.95322e-45	5.41889e-43
LIG4	3.38496	4.38701	1.00206	4.42295e-39	6.86352e-38
DPY19L2P2	2.96793	4.09343	1.12549	3.13516e-28	1.30005e-27
BLNK	4.08223	5.51339	1.43116	7.14734e-13	1.33725e-12
TMEM168	4.15106	5.39618	1.24512	2.11477e-45	3.57297e-43
CBX7	5.11124	6.33784	1.2266	1.835e-41	4.91929e-40
SLFN11	5.09654	6.66251	1.56597	1.48647e-41	4.12971e-40
CD180	4.53998	6.01016	1.47017	1.14441e-28	4.9269e-28
ARHGAP18	4.50115	5.53954	1.03839	1.60267e-27	6.32966e-27
FKBP5	6.49038	7.86494	1.37456	1.028e-34	8.13108e-34
TNFSF10	4.8152	6.33515	1.51995	5.77183e-23	1.72881e-22
C11orf96	6.64865	4.73086	-1.91778	6.15101e-29	2.70094e-28
WDFY2	5.57108	6.65219	1.08111	1.41145e-43	7.27249e-42
PLXND1	6.33661	7.41762	1.08102	3.6232e-36	3.47952e-35
KCTD12	5.54407	6.88653	1.34245	1.97625e-09	3.13721e-09
CPPED1	5.57428	6.70247	1.12819	4.83172e-22	1.37495e-21
GABPB2	5.39574	6.52722	1.13148	1.90728e-44	1.51264e-42
ITPR2	4.50712	5.58508	1.07796	3.6542e-33	2.36131e-32
PUS7	4.44649	5.96146	1.51497	9.12737e-33	5.65379e-32
LEO1	4.77813	5.91692	1.13879	6.43962e-44	3.89866e-42
POLE2	5.35769	6.45941	1.10172	1.34252e-24	4.40831e-24
NEIL3	3.38391	4.53466	1.15075	1.24037e-36	1.2568e-35
C1orf216	5.56172	6.74244	1.18072	1.90261e-43	9.40305e-42
CXorf21	5.72821	7.08524	1.35703	2.66382e-34	1.98794e-33
ALAD	5.75638	6.81366	1.05727	2.83644e-31	1.51743e-30
SACM1L	7.45161	8.53241	1.0808	8.47857e-35	6.75404e-34
CXCR2	3.70768	5.44828	1.74061	1.24689e-32	7.61554e-32
DPY19L2	3.57351	4.74881	1.1753	2.19915e-17	5.0092e-17
PPIL1	5.06494	6.40752	1.34258	5.7174e-33	3.60852e-32
NSUN6	4.98289	6.09293	1.11004	5.51933e-41	1.33216e-39
GABPB1-AS1	4.74236	6.05344	1.31107	3.08479e-41	7.94716e-40
TUBB2A	8.51789	6.51441	-2.00348	6.45001e-26	2.29646e-25
ANGPT1	3.87591	5.21613	1.34022	5.02816e-18	1.17951e-17
COPB2	6.97528	8.23009	1.25482	5.15292e-42	1.6206e-40
H1FX	11.172	9.75362	-1.41837	8.31906e-31	4.27274e-30
DHFR	6.0885	7.21632	1.12782	7.72846e-30	3.6189e-29
DEPDC1B	3.94213	5.19669	1.25456	3.62978e-28	1.49662e-27
MAVS	5.26375	6.35427	1.09052	1.15533e-45	2.46867e-43
EEA1	3.36507	4.56844	1.20337	1.22556e-45	2.54391e-43
ATG16L2	6.72723	8.08558	1.35835	7.82554e-40	1.42846e-38
FTX	3.40177	4.84981	1.44804	2.61102e-43	1.25208e-41
NEU4	6.4484	5.39227	-1.05613	9.10059e-22	2.56015e-21
PREPL	3.50819	4.6507	1.14251	3.00067e-42	1.00692e-40
RRM2	7.43615	8.58917	1.15302	5.01561e-17	1.12865e-16
WDR12	4.58732	5.6196	1.03228	1.06305e-43	5.74207e-42
TMEM154	5.5952	7.07822	1.48302	7.85981e-37	8.19247e-36
ACADM	6.67105	8.07298	1.40193	5.78933e-38	7.23293e-37
GLT8D1	6.32407	7.39704	1.07297	1.04091e-35	9.30162e-35
SAMHD1	5.89704	7.46473	1.56769	7.60208e-21	2.04704e-20
AGPAT5	5.56394	6.7583	1.19435	6.37104e-33	4.00049e-32
TNFRSF17	2.64648	3.80116	1.15468	3.4519e-32	2.01269e-31
SLC30A6	4.01334	5.04191	1.02857	1.18572e-40	2.63433e-39
RPS28	9.41415	8.40638	-1.00777	3.10637e-35	2.62875e-34
RAB10	7.00731	8.56853	1.56122	9.53866e-44	5.24988e-42
CD163	4.34843	5.46216	1.11373	5.94578e-11	1.01447e-10
DHCR24	4.18342	5.21557	1.03215	3.79899e-22	1.08703e-21
IFT80	4.05117	5.12853	1.07736	5.96256e-36	5.52173e-35
B4GALT6	3.90557	5.12969	1.22412	1.49419e-23	4.63285e-23
APAF1	4.65111	5.74429	1.09318	8.25182e-43	3.31212e-41
CCR1	5.37642	6.61526	1.23883	9.30696e-12	1.65581e-11
GZMA	4.38806	5.64407	1.25601	1.44738e-14	2.92009e-14
ZNF667-AS1	4.19501	5.49937	1.30436	2.26115e-17	5.14961e-17
NCAPG2	5.67769	6.8317	1.15401	2.87794e-33	1.88409e-32
ATG4C	3.51045	5.16932	1.65887	3.10635e-44	2.23442e-42
CENPK	4.98073	6.54152	1.56078	3.28532e-32	1.91941e-31
DNAJC13	4.15697	5.18815	1.03118	6.44045e-43	2.72034e-41
ATG7	4.87682	5.88661	1.00979	3.92098e-43	1.78052e-41
NCAPD2	5.41758	6.61356	1.19597	4.0576e-36	3.87365e-35
CENPJ	4.41058	5.51272	1.10214	8.73674e-41	2.00545e-39
SLC25A43	3.86358	5.25767	1.39409	6.99457e-33	4.37123e-32
KATNBL1	4.24646	5.32873	1.08227	8.13959e-44	4.67463e-42
ATP10D	4.38355	6.18737	1.80383	3.6339e-39	5.7392e-38
ADRB2	5.58406	6.58723	1.00317	1.94572e-12	3.56727e-12
PIGM	3.51266	4.58788	1.07522	5.33845e-48	1.10811e-44
ZBTB20	4.09138	5.26789	1.1765	1.8171e-36	1.80266e-35
CD300LF	7.27914	8.78323	1.50409	1.11389e-30	5.64521e-30
P2RX7	4.01593	5.38406	1.36813	5.59245e-35	4.58133e-34
MINPP1	5.33485	6.60187	1.26701	1.79492e-15	3.77644e-15
SLC26A6	4.69106	5.98424	1.29319	6.13925e-32	3.49295e-31
ASPM	3.93243	5.11173	1.1793	1.977e-27	7.7698e-27
TRIM58	5.24093	6.31638	1.07545	4.07033e-13	7.70879e-13
FAM129A	6.56156	7.57008	1.00851	4.29871e-22	1.22567e-21
ZDHHC13	3.71558	4.80556	1.08998	1.07874e-45	2.41245e-43
NUP35	4.89108	5.99559	1.10451	1.05839e-34	8.3533e-34
ZSWIM6	5.96508	7.34083	1.37575	3.22355e-34	2.37615e-33
ZNF439	4.02193	5.52118	1.49925	3.20883e-36	3.11036e-35
SLC12A7	7.03916	8.07202	1.03286	4.9407e-29	2.18734e-28
SAMD9L	4.54685	5.99898	1.45213	1.18076e-38	1.66436e-37
HSPBAP1	5.3686	6.75465	1.38605	3.16032e-43	1.47651e-41
TTI1	5.03719	6.16406	1.12687	1.13202e-44	1.10391e-42
KIF4A	4.43012	5.66918	1.23905	4.89588e-27	1.87697e-26
ERMP1	5.39816	6.77108	1.37293	1.62191e-33	1.09285e-32
SIMC1	4.74258	5.83064	1.08807	1.05532e-20	2.82182e-20
SLC15A2	3.89035	5.50845	1.6181	2.56736e-42	8.94573e-41
SLC44A1	5.24679	6.4539	1.2071	1.38209e-22	4.05774e-22
RCSD1	7.67173	8.77867	1.10694	1.99353e-30	9.86244e-30
NFE2	7.19095	8.66378	1.47283	1.25343e-30	6.31068e-30
ANKRD10-IT1	5.75128	6.83494	1.08366	1.78894e-34	1.37148e-33
RAB37	7.57042	8.57736	1.00693	3.54821e-19	8.79336e-19
NLRP12	4.55356	5.62051	1.06695	2.27202e-22	6.59193e-22
GAS6-AS1	4.30654	5.47796	1.17142	1.92734e-28	8.15499e-28
SPDYE2	4.79404	5.81247	1.01843	1.35527e-37	1.59968e-36
FN1	3.05844	4.14084	1.0824	4.01185e-33	2.57816e-32
CCDC125	4.34227	5.50709	1.16483	9.57408e-38	1.15968e-36
HIST1H2AE	6.44048	4.53638	-1.90411	4.54932e-27	1.74687e-26
SMCO4	5.17319	6.87714	1.70395	1.05794e-23	3.31362e-23
ERLIN1	7.09853	8.33421	1.23569	2.02529e-38	2.71973e-37
ADAT1	5.20989	6.21159	1.0017	6.21271e-45	7.58577e-43
GALNT7	5.9942	7.57417	1.57997	2.8196e-40	5.70596e-39
HEATR3	4.13832	5.20744	1.06912	8.76276e-39	1.27834e-37
TMEM71	6.67212	8.29686	1.62474	9.13077e-35	7.25369e-34
DUSP5	7.39049	6.0227	-1.36778	7.48332e-24	2.35914e-23
FES	7.09544	8.13026	1.03482	1.92576e-30	9.54342e-30
DGKG	3.45917	4.59266	1.13349	1.23269e-41	3.51887e-40
ZNF189	5.32682	6.59523	1.26841	8.52333e-41	1.95956e-39
VPS41	4.00049	5.14127	1.14078	1.47022e-44	1.30127e-42
MNDA	7.81182	9.55301	1.74118	3.28297e-16	7.16132e-16
SNX27	5.00806	6.0941	1.08605	1.17652e-40	2.61788e-39
MKI67	5.32723	6.51796	1.19073	2.3352e-23	7.16437e-23
GSAP	5.42111	7.2557	1.83458	3.3867e-38	4.3921e-37
SLFN13	3.9004	4.92035	1.01996	7.40074e-25	2.4668e-24
KLHL6	4.46241	5.518	1.05559	2.49154e-37	2.81291e-36
SLC35B3	3.99623	5.17473	1.17849	7.79863e-45	8.92237e-43
MT2A	10.0164	8.59533	-1.42107	1.78876e-29	8.16547e-29
F13A1	6.3213	7.64309	1.3218	2.35597e-10	3.90472e-10
KIT	6.13434	7.81122	1.67688	2.17846e-21	6.01083e-21
AKAP10	4.83115	6.02691	1.19576	1.11002e-46	4.88745e-44
DAPP1	4.97734	5.98565	1.00832	4.27491e-32	2.47274e-31
GYS1	6.1532	7.31392	1.16073	3.4672e-38	4.49005e-37
FIGNL1	4.42284	5.51099	1.08815	3.41287e-37	3.74539e-36
PHKB	5.06286	6.14131	1.07845	4.97066e-41	1.21181e-39
CDC7	4.98635	6.17221	1.18586	3.03685e-32	1.78114e-31
GOLPH3L	5.1314	6.56152	1.43012	3.49079e-43	1.6102e-41
MSANTD2	2.99037	4.15255	1.16217	1.91324e-39	3.188e-38
STT3A	6.35828	7.46688	1.1086	5.426e-40	1.03329e-38
SMC4	7.04049	8.05241	1.01191	1.76958e-27	6.97179e-27
ADAM28	4.5322	5.53583	1.00363	3.60708e-21	9.85537e-21
SHQ1	5.31974	6.38955	1.06981	1.69491e-37	1.97016e-36
KLHL8	4.61583	5.6749	1.05906	3.15218e-42	1.05108e-40
TRMT13	3.76609	5.33937	1.57329	3.5212e-45	5.06565e-43
TMEM63A	4.86843	5.90711	1.03868	1.30671e-44	1.21397e-42
DNAJA3	6.29258	7.4413	1.14872	4.06891e-47	2.68733e-44
MS4A4A	4.05622	5.28198	1.22576	3.48957e-17	7.88668e-17
S100P	9.42297	7.61567	-1.8073	6.15816e-13	1.15665e-12
BBS10	2.4377	3.71579	1.27809	9.66425e-41	2.19066e-39
IGHG1	3.72802	4.82647	1.09845	2.37317e-19	5.94212e-19
MX2	5.93146	7.05675	1.12529	3.36778e-21	9.22062e-21
ALG8	6.17837	7.30442	1.12605	1.04056e-33	7.21e-33
FAM111A	5.1062	6.23511	1.12891	1.42168e-47	1.87791e-44
ZNF121	7.51144	8.75908	1.24765	2.0399e-37	2.33384e-36
MFSD1	9.25669	10.4075	1.1508	1.79984e-39	3.02331e-38
DCP1B	5.12728	6.23965	1.11237	8.97397e-39	1.30784e-37
CD93	5.82933	7.06577	1.23643	5.14291e-13	9.6862e-13
GCNT1	4.95794	6.19182	1.23389	1.26993e-32	7.74729e-32
MIB1	4.88166	6.13664	1.25498	8.37395e-33	5.19528e-32
HMG20A	5.68127	6.78514	1.10387	4.69625e-41	1.15655e-39
H2AFJ	6.92594	5.88641	-1.03953	3.4453e-24	1.10581e-23
CASP8AP2	3.40447	4.62486	1.22039	1.40493e-45	2.76952e-43
PIP4K2A	6.8189	8.0826	1.2637	1.03377e-38	1.47696e-37
ZDHHC16	5.46391	6.88812	1.42421	3.92939e-44	2.70588e-42
UHRF1	6.39986	7.75109	1.35123	4.86218e-28	1.98559e-27
ATXN2	5.44901	6.5685	1.11949	5.59741e-43	2.39912e-41
TRIP13	4.97344	6.07604	1.10261	8.04946e-30	3.76557e-29
RPL36	12.4243	11.3918	-1.03245	1.85878e-38	2.52885e-37
MAP3K5	5.80782	6.83414	1.02632	1.48665e-33	1.00845e-32
CD160	3.24714	4.38667	1.13953	9.73963e-41	2.20431e-39
CHCHD4	5.12577	6.19061	1.06484	7.74856e-35	6.21682e-34
WDR92	4.45058	5.75614	1.30557	4.43019e-46	1.31369e-43
E2F8	4.88902	6.09587	1.20685	6.67347e-20	1.71408e-19
KIF11	4.98498	6.38888	1.4039	1.72805e-26	6.39872e-26
ARRB1	5.82907	6.96329	1.13422	1.20902e-38	1.70059e-37
EPM2AIP1	5.39564	6.40049	1.00485	2.01428e-40	4.21233e-39
LYPLAL1	4.36801	5.48845	1.12044	1.85081e-41	4.95253e-40
MAT2A	6.65192	7.9508	1.29888	1.042e-38	1.48579e-37
VPS13C	4.81006	5.9924	1.18235	1.16528e-43	6.20202e-42
RUVBL1	6.09495	7.19034	1.09539	1.00903e-29	4.69158e-29
INTS2	3.42703	4.63721	1.21018	1.26429e-40	2.78493e-39
AARS	6.47246	7.7032	1.23074	9.16684e-45	9.86623e-43
CYBB	4.60407	5.73528	1.13121	2.74313e-15	5.72256e-15
NINJ1	8.60362	7.40754	-1.19608	2.66065e-19	6.64248e-19
HIBCH	4.383	5.9627	1.5797	2.15716e-43	1.0518e-41
CSF2RA	4.72102	5.76099	1.03997	2.1167e-21	5.84487e-21
ASAP1-IT2	3.05571	4.1203	1.06459	1.29172e-42	4.91328e-41
ZNF404	2.29048	3.3366	1.04612	6.26444e-35	5.10215e-34
ZNF185	6.29456	7.37186	1.0773	9.66032e-13	1.79448e-12
PIK3AP1	6.37208	7.38107	1.00899	9.42854e-27	3.5473e-26
HLTF	6.04921	7.26586	1.21665	4.84821e-30	2.31497e-29
GIMAP2	5.84579	7.19992	1.35413	4.1308e-26	1.48897e-25
MYOF	3.73808	4.77287	1.03479	2.58712e-15	5.40331e-15
RBM4B	4.60594	5.75524	1.1493	6.80638e-41	1.60808e-39
OSBPL3	4.2129	5.4248	1.21189	9.42353e-30	4.38738e-29
DENND2D	4.65576	5.86291	1.20715	6.67269e-40	1.23195e-38
PSMD6-AS2	5.65633	6.75996	1.10363	2.33892e-28	9.81645e-28
ZNF232	3.75326	4.81483	1.06157	2.44818e-32	1.45192e-31
AGL	5.71585	6.84096	1.12511	4.30796e-36	4.08709e-35
ZFP62	5.94163	7.00538	1.06375	1.06684e-36	1.08933e-35
RAD50	4.287	5.35693	1.06993	6.80516e-41	1.60808e-39
MS4A14	4.121	5.30123	1.18023	9.04393e-16	1.9302e-15
COQ5	5.99553	7.19059	1.19506	6.33226e-44	3.88218e-42
MYO9A	4.31598	5.36841	1.05243	1.31737e-44	1.21397e-42
CD36	5.47771	6.78844	1.31073	7.22887e-14	1.41367e-13
FPGT	2.77908	4.14793	1.36885	2.0562e-44	1.61495e-42
SELPLG	6.13447	7.5459	1.41143	8.03692e-32	4.52973e-31
HIST1H2BC	7.07153	5.20833	-1.8632	1.46269e-27	5.78625e-27
CSF1R	5.69609	7.15135	1.45527	1.05318e-21	2.95135e-21
PSRC1	3.97037	5.19828	1.22791	2.40882e-29	1.08967e-28
ZSCAN29	5.0401	6.10793	1.06783	1.08324e-38	1.53715e-37
RBM12B	3.49483	4.74504	1.25021	3.39701e-41	8.64423e-40
BHLHE40	8.06481	6.88144	-1.18337	3.79737e-25	1.29096e-24
NDUFAF1	5.10599	6.48424	1.37824	2.61035e-42	9.07378e-41
FGL2	5.33403	7.70898	2.37495	1.70588e-26	6.31823e-26
CYB5B	4.1838	5.21289	1.02909	2.74502e-43	1.31201e-41
ADM	7.37661	6.05731	-1.3193	2.42012e-13	4.62871e-13
ZMYM1	3.44472	4.86058	1.41587	9.63775e-45	1.00746e-42
PYGL	7.85655	9.01565	1.1591	7.09226e-27	2.69132e-26
RGCC	7.71683	6.54946	-1.16737	1.62898e-20	4.31287e-20
GTF2H1	4.38046	5.48558	1.10512	1.2149e-43	6.37273e-42
CETN3	5.48679	7.00831	1.52153	8.95365e-36	8.05053e-35
BRCA1	4.80462	5.96426	1.15963	1.08325e-42	4.15294e-41
PLEKHA8P1	4.44575	5.64484	1.19909	6.40359e-46	1.72304e-43
SLC25A40	5.65238	6.6855	1.03312	4.57203e-33	2.91751e-32
GINS1	4.5335	6.35113	1.81763	6.20245e-40	1.15987e-38
ITGAV	4.90082	5.96097	1.06015	7.2182e-15	1.47511e-14
ZNF680	4.73517	5.81624	1.08107	7.47342e-36	6.80554e-35
PRKCD	6.72699	7.73054	1.00356	5.17483e-20	1.33719e-19
C6orf203	4.138	5.25542	1.11742	9.20858e-38	1.11951e-36
PCYOX1	3.92615	5.01421	1.08807	2.78653e-42	9.50939e-41
CCDC15	3.66403	4.73213	1.06811	3.98812e-41	9.97374e-40
S100Z	4.8051	6.04058	1.23548	7.56238e-18	1.75866e-17
XPO1	7.14167	8.34845	1.20678	1.78573e-39	3.00309e-38
SLC35B4	4.1638	5.21101	1.04722	6.43783e-44	3.89866e-42
SMC2	4.96741	6.22663	1.25922	4.97133e-34	3.57505e-33
MELK	5.71649	6.78806	1.07158	5.26025e-28	2.14454e-27
GCLM	4.48293	5.63551	1.15258	2.47067e-21	6.79902e-21
CHAC2	4.10194	5.32286	1.22092	3.6319e-26	1.31338e-25
OIP5-AS1	7.21939	8.21985	1.00046	5.21373e-40	9.98096e-39
SNHG19	8.66424	7.35648	-1.30776	5.27328e-34	3.78001e-33
NETO2	4.01173	5.04857	1.03684	1.38264e-14	2.7914e-14
AMPD3	6.46847	7.70225	1.23378	3.38335e-29	1.51542e-28
CLEC1B	4.24069	5.55611	1.31543	4.52093e-32	2.60671e-31
PRIMPOL	5.22609	6.36535	1.13925	1.3999e-28	5.98781e-28
SERINC5	5.66925	6.95954	1.2903	5.38785e-35	4.42791e-34
ASH2L	7.7334	8.73447	1.00107	3.86949e-42	1.25251e-40
N4BP2L2	5.68779	6.85344	1.16565	4.4202e-44	3.00119e-42
HEATR5B	6.20411	7.45001	1.2459	1.74874e-37	2.02464e-36
HMMR	5.09297	6.50657	1.4136	1.80153e-23	5.56172e-23
DNASE1	3.67502	4.77746	1.10244	1.24196e-44	1.16424e-42
MYO1F	8.51552	9.66385	1.14833	1.19401e-30	6.03021e-30
TRBV27	5.459	6.9593	1.5003	2.39589e-11	4.16764e-11
ANAPC7	5.68362	6.71793	1.03431	1.07921e-45	2.41245e-43
GCA	7.20917	8.23811	1.02894	3.79263e-13	7.18755e-13
TTC17	5.88055	6.92861	1.04806	6.22994e-44	3.85196e-42
TRG-AS1	5.17271	6.34778	1.17506	5.91043e-23	1.7696e-22
OCLN	3.82486	4.83187	1.00701	6.79326e-31	3.51738e-30
HCK	6.76435	8.12884	1.36449	1.00388e-16	2.23786e-16
PAG1	5.62215	6.90867	1.28652	1.38472e-24	4.54176e-24
ATP8B4	6.1609	8.0902	1.9293	7.35839e-33	4.58676e-32
RPS6KC1	5.22194	6.49843	1.27649	1.74844e-41	4.70522e-40
SRBD1	5.67883	6.74899	1.07017	6.55629e-30	3.08694e-29
DDX17	6.65987	7.98207	1.32219	1.39313e-40	3.03937e-39
TRMT1L	3.65656	5.06388	1.40732	6.81627e-45	8.18516e-43
PREB	5.63401	6.80673	1.17271	2.47235e-37	2.79558e-36
SLC35A5	4.88535	6.71504	1.82969	1.60793e-46	5.99058e-44
WDR11	5.70548	6.86335	1.15786	7.9501e-40	1.44574e-38
SOAT1	5.085	6.13454	1.04954	2.282e-34	1.72515e-33
GBP3	4.76481	6.06854	1.30373	2.43578e-28	1.02053e-27
FOXP1-IT1	4.43957	5.49105	1.05147	1.70613e-41	4.60996e-40
LRBA	5.60661	6.72551	1.11891	1.52958e-29	7.01318e-29
NABP1	4.40002	5.69777	1.29776	9.687e-35	7.6746e-34
POC5	5.03005	6.03336	1.00331	1.00989e-35	9.04108e-35
RAB5B	5.85233	6.86907	1.01674	7.22341e-34	5.09248e-33
IGF2R	4.91275	6.39158	1.47883	5.25431e-21	1.42249e-20
OMA1	4.76025	6.73708	1.97684	1.15491e-45	2.46867e-43
S100PBP	5.4248	6.78429	1.3595	1.16112e-44	1.12474e-42
CD38	6.34211	7.59802	1.25591	2.4367e-28	1.02062e-27
LRCH3	3.61692	4.73959	1.12267	1.87667e-44	1.51264e-42
GLG1	6.52207	7.60703	1.08495	6.84327e-47	3.51425e-44
MOSPD2	4.47715	5.92765	1.4505	1.42955e-45	2.76952e-43
VNN1	3.98336	5.55193	1.56857	1.52873e-18	3.67451e-18
SEC23B	5.94194	7.01801	1.07607	5.88837e-41	1.40952e-39
SMARCAL1	5.64407	6.79455	1.15048	2.4637e-43	1.18929e-41
CTBP2	6.64639	7.70836	1.06197	5.13989e-39	7.89457e-38
HCG18	4.00219	5.10171	1.09951	2.84839e-45	4.32384e-43
LINC00342	4.97327	6.25727	1.28399	7.49716e-41	1.75417e-39
RPE	4.38459	5.64552	1.26092	1.19542e-45	2.51731e-43
ADCY7	5.66261	6.78141	1.1188	8.26077e-31	4.24581e-30
GIN1	3.03131	4.10296	1.07165	4.20236e-39	6.56562e-38
KBTBD11	5.27326	6.64167	1.36841	5.03302e-24	1.60091e-23
RNF146	4.77291	6.18277	1.40986	9.39936e-45	1.00323e-42
KNTC1	5.2058	6.41203	1.20622	1.16397e-39	2.0352e-38
SHPRH	4.40528	5.75917	1.35389	4.24654e-35	3.54321e-34
HPS5	4.73787	5.86228	1.12441	5.82158e-44	3.68979e-42
CSRNP1	8.84629	7.5636	-1.28269	8.05321e-30	3.76612e-29
NNT-AS1	3.6078	4.83222	1.22443	3.70377e-36	3.54985e-35
TLR5	3.35227	4.38743	1.03516	6.6763e-25	2.23518e-24
DEFA4	9.00568	8.00188	-1.00379	0.0009696	0.00116993
OAS1	4.4707	5.78401	1.31331	1.67709e-24	5.46983e-24
UGDH	4.37639	5.68085	1.30447	5.95064e-45	7.38998e-43
NOC3L	4.6078	6.20501	1.59722	1.05624e-42	4.07087e-41
PAK1	5.20319	6.29001	1.08682	4.37885e-33	2.80039e-32
CCNE2	4.33264	5.4509	1.11826	4.02911e-27	1.55096e-26
IGSF6	3.43547	4.83202	1.39655	3.19795e-26	1.16253e-25
GNS	6.26614	7.52264	1.2565	4.43514e-29	1.97012e-28
NR4A3	5.20556	4.04321	-1.16236	1.27903e-28	5.48857e-28
SS18L1	5.11916	6.31348	1.19432	5.82543e-40	1.1007e-38
LINC01268	4.75989	5.98813	1.22824	4.92106e-13	9.27887e-13
EMC2	5.14595	6.36577	1.21982	8.29804e-39	1.21543e-37
RNF20	6.54233	7.70552	1.1632	2.59354e-45	4.14208e-43
CYP1B1	3.7407	4.84166	1.10096	9.58753e-16	2.04352e-15
ARHGEF3	6.09623	7.3274	1.23117	3.41018e-26	1.23689e-25
LINC00909	5.44235	6.51635	1.074	4.47438e-36	4.22938e-35
MANSC1	3.3233	4.40643	1.08314	8.27755e-16	1.7708e-15
BTK	6.55599	7.77817	1.22217	1.38206e-45	2.76952e-43
OPN3	5.51022	6.58143	1.07122	8.84797e-20	2.26101e-19
PROM1	5.39185	6.96011	1.56826	3.89883e-09	6.10716e-09
RBM6	5.11011	6.13517	1.02506	6.28204e-44	3.86772e-42
MLKL	6.61036	7.87323	1.26287	1.26999e-39	2.1994e-38
ZNF692	5.7355	6.81414	1.07864	1.97567e-36	1.94924e-35
ZKSCAN4	4.38142	5.40666	1.02524	1.384e-39	2.37729e-38
PRF1	5.53741	6.72731	1.18991	2.502e-24	8.08766e-24
PIM3	9.55511	8.27502	-1.28009	6.05401e-32	3.4496e-31
CDCA7L	7.42509	8.43504	1.00995	4.55778e-22	1.29801e-21
FLT3	6.96303	8.9626	1.99957	7.96878e-27	3.01606e-26
CENPBD1	4.06	5.12548	1.06549	5.86608e-44	3.68979e-42
FIG4	6.26419	7.44719	1.183	1.28676e-38	1.80122e-37
SEC31B	5.55154	6.61076	1.05922	1.8982e-34	1.4501e-33
ZNF117	3.51538	4.63212	1.11674	9.25701e-34	6.45741e-33
KDM4A	5.19911	6.22896	1.02986	1.62445e-45	3.05029e-43
CRISPLD1	3.75571	4.80333	1.04762	3.87225e-14	7.65911e-14
KIAA0930	6.23539	7.27449	1.0391	9.62975e-23	2.84622e-22
PPP1R21	4.93643	6.26613	1.3297	8.43473e-49	3.924e-45
GZMK	4.79264	5.89632	1.10368	1.83589e-14	3.68752e-14
PMAIP1	9.24039	7.85754	-1.38285	9.09199e-24	2.85574e-23
TLR1	5.4249	6.52572	1.10082	5.25473e-15	1.08177e-14
DHX33	5.549	6.5773	1.0283	4.06939e-40	7.96877e-39
ZNF146	5.71904	7.02974	1.3107	1.85918e-40	3.92645e-39
VPS36	4.40612	5.44704	1.04092	3.37964e-44	2.40717e-42
SLC5A3	4.63401	5.80083	1.16682	7.88068e-34	5.5317e-33
NAIP	4.9273	6.43837	1.51107	1.97549e-41	5.25711e-40
PHOSPHO2	3.55319	4.60801	1.05482	3.57205e-33	2.31189e-32
PTAFR	6.22732	7.33431	1.10699	6.024e-16	1.29711e-15
DDX60	4.67156	5.98013	1.30856	1.12135e-35	9.94698e-35
CCR2	3.132	4.80019	1.66818	1.84491e-31	1.00437e-30
TSHZ1	5.07133	6.17134	1.10001	1.81651e-37	2.09808e-36
LPCAT1	6.25539	7.41243	1.15704	5.95325e-31	3.09816e-30
NARS2	5.74733	6.96855	1.22122	3.86847e-41	9.70791e-40
ELP4	4.87045	5.91134	1.04089	8.25455e-41	1.90379e-39
BET1	4.68294	5.85499	1.17205	4.61989e-34	3.33965e-33
LMNB1	6.73477	8.00096	1.26619	1.03667e-31	5.76675e-31
PPIP5K1	4.59578	5.68971	1.09394	3.31153e-42	1.0913e-40
HAL	4.14524	5.29058	1.14534	1.06091e-24	3.50421e-24
ACCS	5.69531	6.8721	1.17679	5.37004e-28	2.18685e-27
MRC1	3.54598	4.54706	1.00107	6.17372e-08	9.11534e-08
LRRC8D	6.7895	7.94262	1.15311	2.44086e-40	5.03774e-39
C11orf21	5.54712	6.67519	1.12807	2.21869e-31	1.19576e-30
RASGRP1	4.26778	5.53427	1.26649	1.36785e-17	3.14079e-17
DPYSL2	6.57502	8.24823	1.67321	2.82981e-17	6.42209e-17
CD83	9.11739	7.72389	-1.3935	1.38975e-23	4.31936e-23
SUCLA2	5.71796	7.00611	1.28815	1.52078e-34	1.17599e-33
TRIM56	5.76802	7.13175	1.36373	6.35077e-46	1.72304e-43
ZNF573	3.2792	5.057	1.7778	1.88926e-44	1.51264e-42
NUMB	3.77664	4.8904	1.11376	1.46915e-36	1.47626e-35
TTC13	5.3802	6.54278	1.16259	1.44621e-36	1.45678e-35
TIGD2	4.53232	5.65337	1.12106	4.17708e-36	3.97465e-35
ADAM10	5.92948	7.11587	1.18639	1.54847e-39	2.64386e-38
MAFF	8.56644	6.78244	-1.78401	2.43556e-30	1.19637e-29
ELP3	5.44155	6.53669	1.09514	5.80398e-47	3.24353e-44
FCGR3B	4.83105	5.93966	1.10861	3.10959e-13	5.91314e-13
HERC4	3.57021	4.58562	1.01541	2.76781e-43	1.31857e-41
TNFSF9	5.06383	3.85473	-1.2091	1.19093e-22	3.50643e-22
PDHX	5.67112	6.81722	1.14609	9.55774e-45	1.00633e-42
RNF13	7.08292	8.17274	1.08982	1.24601e-34	9.74409e-34
DDIT3	8.97413	7.72565	-1.24849	3.82233e-29	1.70416e-28
ZKSCAN1	4.95869	6.19537	1.23668	2.19434e-41	5.8182e-40
NRXN2	4.31409	5.51012	1.19603	1.98617e-18	4.74806e-18
ITGA6	4.66851	6.13679	1.46828	1.00068e-31	5.57513e-31
B3GALNT1	3.4417	4.48949	1.04779	3.34011e-24	1.07354e-23
TNF	6.35018	4.7247	-1.62548	5.25298e-24	1.66942e-23
ANKRD36	4.07655	5.07691	1.00036	2.77697e-35	2.36667e-34
C3AR1	6.71105	7.96564	1.25459	4.28792e-16	9.31181e-16
ZFYVE21	4.66943	5.68026	1.01082	5.65523e-38	7.08367e-37
TFCP2	5.23788	6.35836	1.12048	6.94313e-44	4.1177e-42
ATP6V1C1	4.30647	5.66525	1.35878	6.54891e-44	3.94837e-42
RBL2	6.7087	7.89329	1.18458	9.65439e-43	3.76081e-41
NUF2	5.18842	6.27651	1.08809	1.5979e-17	3.65228e-17
C1GALT1C1	5.394	6.70934	1.31534	2.86734e-41	7.47979e-40
CYFIP1	6.95526	8.13326	1.17799	6.05333e-32	3.4496e-31
CEP55	3.56281	4.93567	1.37286	3.70657e-30	1.79636e-29
PFAS	6.05947	7.0982	1.03873	1.96856e-31	1.06861e-30
LYRM7	4.3433	5.468	1.1247	1.35258e-39	2.33157e-38
NPTN-IT1	4.21554	5.54003	1.32449	5.20954e-32	2.98834e-31
HBM	9.65639	8.18028	-1.47611	1.37689e-07	1.99822e-07
RAB7B	4.09168	5.33971	1.24803	8.74509e-22	2.46157e-21
ZNF260	3.56949	4.59179	1.0223	1.90108e-27	7.47774e-27
CXCL3	7.05994	5.69323	-1.36671	3.37654e-12	6.12728e-12
NEK7	7.01898	8.14573	1.12675	1.19058e-32	7.29305e-32
SLC35A1	6.57932	8.22991	1.65058	1.9432e-46	6.88652e-44
RNF149	6.59074	7.87575	1.28501	2.08263e-31	1.12703e-30
TFEC	4.64254	5.94098	1.29844	6.74991e-31	3.49773e-30
TNFAIP8L2	4.73362	6.26217	1.52855	1.87398e-37	2.16103e-36
ZNF140	4.15564	5.42178	1.26615	1.19314e-41	3.4194e-40
MANEAL	3.63523	4.65309	1.01787	7.2203e-26	2.56256e-25
ORC2	4.02397	5.36917	1.3452	1.06712e-44	1.062e-42
FTO	6.37401	7.69131	1.3173	2.07677e-33	1.3842e-32
NUPL2	5.33565	6.33631	1.00066	1.44731e-38	2.00472e-37
ATP8B1	3.4889	4.5087	1.0198	1.23831e-40	2.7386e-39
CRHBP	3.19656	4.41506	1.2185	1.07716e-25	3.77589e-25
HOOK2	4.98424	6.0396	1.05537	1.03571e-46	4.85448e-44
SPIDR	5.02011	6.05304	1.03293	2.07546e-42	7.44602e-41
NFKBIA	8.67861	7.66066	-1.01795	7.54647e-31	3.89383e-30
ALDH18A1	6.09485	7.18035	1.0855	1.50843e-32	9.12848e-32
TP53INP2	7.79929	6.77677	-1.02252	6.13346e-14	1.20285e-13
FAM114A2	4.40161	5.54258	1.14098	8.95044e-37	9.24507e-36
HCP5	4.13775	5.38413	1.24639	1.30008e-28	5.57562e-28
RPS11	9.29024	8.02739	-1.26286	1.95521e-34	1.4921e-33
IL7R	5.15178	6.29541	1.14364	1.31635e-15	2.78692e-15
LRIF1	3.85816	5.36771	1.50955	6.30418e-39	9.45302e-38
MTERF3	5.67465	6.81871	1.14406	3.17767e-39	5.07379e-38
ANKRD27	6.41106	7.71339	1.30233	1.89789e-34	1.4501e-33
TARBP1	7.36389	8.41743	1.05354	4.46519e-29	1.98286e-28
CLEC12A	4.68588	5.91626	1.23038	3.01522e-28	1.25318e-27
NEURL1B	4.45281	5.8387	1.38589	1.49114e-28	6.36307e-28
SLC46A3	4.46523	5.65853	1.1933	4.45256e-34	3.22324e-33
TRIM44	5.62612	6.72361	1.0975	2.30312e-45	3.76004e-43
TLR4	4.42378	6.0791	1.65532	4.4894e-28	1.83984e-27
GLCCI1	4.24416	5.28442	1.04026	5.47412e-31	2.86068e-30
TEP1	4.21021	5.22131	1.01111	4.41005e-40	8.54374e-39
KIF20A	5.16309	6.33987	1.17677	2.55734e-21	7.03221e-21
CASP1	6.62448	8.23221	1.60773	7.14638e-36	6.53885e-35
NUDCD1	3.82802	4.86729	1.03927	2.68081e-38	3.53468e-37
ITGAL	6.20527	7.60725	1.40198	2.62353e-26	9.59716e-26
RASA1	5.881	7.19858	1.31758	1.57267e-36	1.57267e-35
GOLGA8N	9.38061	10.6745	1.29393	1.88615e-30	9.36238e-30
VCAN	6.06455	7.73198	1.66743	9.04545e-09	1.39212e-08
L3HYPDH	3.7102	4.83853	1.12833	4.78784e-39	7.38506e-38
BTN3A3	3.89671	5.53667	1.63997	3.70516e-45	5.26615e-43
ZNF512	5.91093	7.11132	1.20039	3.79355e-43	1.73334e-41
ZDHHC23	3.77356	4.87051	1.09695	1.86069e-33	1.24474e-32
LRP11	3.58688	4.72325	1.13637	1.44389e-21	4.01834e-21
TMEM184C	5.83896	6.85136	1.0124	4.03378e-47	2.68733e-44
FTH1	12.1264	11.0084	-1.11797	3.27939e-33	2.13388e-32
FANCI	5.34774	6.43192	1.08418	2.88319e-37	3.22037e-36
XAF1	5.37183	6.60444	1.23261	3.97286e-30	1.91652e-29
DYNC1I2	5.19734	6.20354	1.0062	4.25541e-39	6.62714e-38
HOXB3	5.02433	6.28651	1.26218	1.57863e-11	2.77558e-11
PKD2	5.14255	6.4579	1.31534	3.67748e-36	3.52749e-35
FAM118B	3.36487	4.37957	1.0147	1.82983e-45	3.25931e-43
ANKRD36C	3.24746	4.3198	1.07234	3.79062e-34	2.76356e-33
SPOP	5.52354	6.58938	1.06584	3.46313e-45	5.03192e-43
PCAT6	5.23826	3.98955	-1.24871	4.82325e-36	4.52725e-35
KAT2B	6.25713	7.55223	1.2951	1.47927e-25	5.15067e-25
SLC25A20	5.84521	7.05653	1.21131	4.02968e-44	2.76185e-42
PIBF1	4.65531	5.96302	1.30771	1.71612e-39	2.90286e-38
ADD3	7.67864	9.05873	1.3801	4.29812e-41	1.0621e-39
GADD45B	8.11884	6.80041	-1.31843	6.63855e-32	3.76055e-31
ALG6	5.5823	7.0612	1.4789	2.92487e-47	2.4999e-44
DFFB	4.53365	5.76267	1.22902	2.00836e-38	2.70088e-37
HIST1H2BK	10.3977	9.39182	-1.00585	3.45122e-23	1.0493e-22
PHF14	4.17909	5.24103	1.06194	4.93257e-37	5.30105e-36
HIST1H1E	6.40331	4.93697	-1.46634	4.93874e-29	2.18734e-28
LMAN2L	5.34863	6.42263	1.074	3.53397e-42	1.15911e-40
DPY19L3	6.27242	7.28884	1.01642	2.34663e-29	1.06319e-28
KIF18B	5.36702	6.75129	1.38427	5.92397e-32	3.37948e-31
C20orf194	5.39775	6.44366	1.04591	1.6337e-36	1.63033e-35
REV3L	5.9743	7.15669	1.18239	5.43123e-41	1.31308e-39
YWHAG	8.74833	9.78879	1.04047	1.65705e-37	1.93079e-36
ZNF302	4.27731	5.61063	1.33332	2.3273e-42	8.22765e-41
PIGF	5.72681	7.11093	1.38413	4.86585e-42	1.54032e-40
ACYP1	6.02013	7.21359	1.19346	1.70018e-30	8.48046e-30
CREBL2	4.91023	6.24471	1.33448	5.10728e-43	2.21519e-41
GIMAP6	3.76559	5.77529	2.0097	8.66059e-35	6.89147e-34
RMND5B	4.68605	5.73723	1.05118	9.12715e-32	5.11247e-31
TRAPPC12	5.73419	7.08829	1.3541	3.92132e-43	1.78052e-41
ACVR1	5.38105	6.43347	1.05243	3.03447e-28	1.2601e-27
CCPG1	3.88845	4.93078	1.04233	1.07807e-28	4.64954e-28
OSTM1	4.00781	5.2203	1.21249	1.57065e-40	3.38599e-39
TRIM68	5.14677	6.19483	1.04805	1.7221e-43	8.62834e-42
RUSC1-AS1	3.6413	4.71515	1.07385	1.67779e-46	6.09458e-44
MSH2	5.05314	6.61974	1.5666	1.77099e-39	2.98245e-38
PAN3-AS1	4.5006	5.65783	1.15722	2.65579e-26	9.70785e-26
FAIM	4.18867	5.32202	1.13335	2.74261e-27	1.06739e-26
TRIM14	4.94219	5.99724	1.05505	1.13522e-37	1.35759e-36
GOLGA8A	5.60716	6.68019	1.07304	7.05189e-15	1.44234e-14
SLC26A2	4.36911	5.7229	1.35379	1.49618e-41	4.14085e-40
USP40	4.80525	5.82721	1.02196	9.2706e-42	2.71576e-40
BRI3BP	5.86412	7.78936	1.92524	6.6709e-40	1.23195e-38
HDHD2	6.84317	8.38394	1.54078	7.26286e-39	1.06811e-37
MIF	11.0855	9.9048	-1.18072	9.53263e-33	5.90154e-32
AOAH	6.67523	7.71591	1.04068	4.36898e-13	8.25935e-13
ABAT	3.79204	4.87765	1.08561	1.17812e-46	4.89089e-44
ELANE	10.7503	9.73608	-1.01421	2.03148e-05	2.6609e-05
ANKRD17	6.14617	7.41117	1.265	5.26893e-44	3.41775e-42
ATM	4.15011	5.27564	1.12553	5.42649e-45	6.85625e-43
TBCK	5.35208	7.18144	1.82936	8.88855e-43	3.51909e-41
IQGAP2	5.37295	6.43037	1.05742	5.11382e-38	6.46683e-37
2021-03-01	3.5598	4.99458	1.43478	6.06437e-25	2.03533e-24
ANKS1A	5.49532	6.60123	1.10591	6.61375e-34	4.69686e-33
CPNE8	3.57419	4.72881	1.15462	3.11849e-22	8.97439e-22
APOBR	5.90856	6.99091	1.08235	1.13595e-24	3.74611e-24
HIST1H1C	9.94556	8.20179	-1.74377	5.59959e-32	3.20449e-31
ABHD3	6.63982	7.68366	1.04384	3.77219e-37	4.11486e-36
MPHOSPH8	5.18104	6.27872	1.09768	1.38921e-46	5.60701e-44
ZFP36	11.0985	10.0785	-1.02002	5.95639e-21	1.60867e-20
TRAK2	6.23668	7.56621	1.32953	2.19992e-25	7.58718e-25
MALAT1	9.79642	10.825	1.02856	7.53032e-24	2.37241e-23
LCLAT1	5.4462	6.58702	1.14082	2.99052e-35	2.53514e-34
LARS	6.54721	7.94911	1.4019	1.82999e-44	1.4938e-42
IER5	9.70758	8.61965	-1.08793	3.42721e-31	1.82208e-30
GAPT	5.10939	7.16255	2.05316	3.51501e-36	3.38681e-35
TAF15	5.08421	6.18964	1.10544	4.34391e-36	4.11453e-35
NFE2L3	3.17154	4.33872	1.16718	2.34934e-34	1.77054e-33
IDH1	5.64621	7.2254	1.57919	1.99325e-45	3.40729e-43
PPBP	6.78194	8.4907	1.70877	1.26218e-10	2.12091e-10
SMAD1	5.10134	6.1625	1.06116	7.71782e-17	1.72814e-16
POGLUT1	5.40264	6.8184	1.41576	1.16885e-46	4.89089e-44
PAQR8	4.1308	5.57624	1.44544	9.51117e-39	1.37922e-37
TM7SF3	6.32291	7.72073	1.39782	5.98188e-35	4.88296e-34
DDX23	5.89904	6.95857	1.05953	8.27684e-44	4.71617e-42
MPEG1	6.51786	8.05834	1.54048	9.81168e-09	1.50654e-08
OIP5	5.13071	6.20055	1.06984	6.56454e-20	1.6867e-19
CX3CR1	3.6672	5.56053	1.89333	2.72058e-37	3.05251e-36
CCR5	4.43985	5.44037	1.00052	1.03287e-31	5.74785e-31
CKAP5	5.98946	7.03381	1.04435	1.38105e-38	1.9221e-37
DIS3L	6.07201	7.22631	1.1543	1.73974e-44	1.45278e-42
HCLS1	9.03795	10.0997	1.06174	3.6231e-36	3.47952e-35
FANCL	5.0671	6.67229	1.60519	9.93945e-39	1.42849e-37
TTC14	4.88511	5.94445	1.05934	4.96658e-35	4.09792e-34
NCF2	7.22413	8.65823	1.43411	6.77585e-12	1.21382e-11
KRBOX4	5.38597	6.50659	1.12061	8.71143e-46	2.10962e-43
LINC01410	5.07326	6.26576	1.1925	4.49008e-28	1.83984e-27
ITGA4	6.45301	7.59511	1.1421	1.44348e-26	5.36964e-26
C15orf48	4.89834	3.38028	-1.51806	3.80022e-25	1.29163e-24
ZNF609	5.07598	6.09679	1.02081	1.42729e-41	4.00358e-40
C14orf119	6.72345	8.00576	1.28231	3.7216e-39	5.86495e-38
RAB31	7.16599	8.26204	1.09605	2.10843e-08	3.18158e-08
ID1	5.68963	4.5612	-1.12843	5.12903e-15	1.05709e-14
RPS27	10.6363	9.51862	-1.11763	6.33228e-41	1.50586e-39
KIAA0319L	6.07374	7.11282	1.03908	2.2355e-47	2.32013e-44
PIGN	4.37561	5.50358	1.12797	5.51555e-39	8.39172e-38
ANKLE1	4.10063	5.11996	1.01934	2.02115e-21	5.58421e-21
SEMA4D	5.94784	7.09082	1.14298	5.68389e-42	1.75344e-40
CPSF2	4.7762	5.90983	1.13363	1.6519e-41	4.51167e-40
KBTBD7	3.12211	4.36285	1.24075	1.60613e-40	3.45222e-39
CLCC1	4.02575	5.02855	1.0028	5.92065e-40	1.11434e-38
RAB29	4.97326	5.99335	1.0201	5.55815e-39	8.4169e-38
MCM4	5.8622	6.90384	1.04164	4.82964e-34	3.48089e-33
ANKRD36B	6.64	8.26945	1.62945	2.0717e-37	2.36464e-36
KIF15	4.5194	5.8128	1.2934	1.64592e-24	5.37422e-24
HSPB1	8.6585	7.4787	-1.1798	8.30094e-23	2.46198e-22
OSGEPL1	4.40934	5.57551	1.16617	2.22477e-45	3.6734e-43
PRRG4	5.43013	6.50914	1.07902	1.18802e-29	5.49566e-29
MTR	5.14702	6.43574	1.28872	1.32843e-44	1.21397e-42
CPNE3	6.74719	7.88958	1.14239	1.22381e-15	2.59478e-15
ANKRD44	4.23153	5.46795	1.23642	6.63696e-42	2.01326e-40
FASTKD1	6.29624	7.96861	1.67237	6.44033e-47	3.46585e-44
C11orf54	4.21474	5.46957	1.25483	2.69823e-42	9.29036e-41
GIMAP1	4.02835	5.32901	1.30066	1.67247e-40	3.57238e-39
CSGALNACT1	5.29977	6.523	1.22323	2.19392e-13	4.20661e-13
IPCEF1	4.40137	5.51554	1.11417	1.93855e-19	4.8808e-19
PPP1R15A	9.61521	8.61505	-1.00016	4.00895e-23	1.2143e-22
CMAHP	4.74315	5.84813	1.10497	2.56376e-29	1.15688e-28
PAN2	5.72532	6.83726	1.11194	3.20417e-40	6.39514e-39
ECHDC1	6.10168	7.30532	1.20364	3.93229e-41	9.85107e-40
SIRPB2	4.555	6.23949	1.68449	5.99852e-30	2.8335e-29
TNFSF4	3.2715	4.83409	1.5626	3.19784e-34	2.35861e-33
SEL1L3	4.4869	5.50556	1.01866	4.43005e-21	1.20405e-20
C4orf48	7.52966	6.15275	-1.37691	4.62114e-30	2.20872e-29
TLR8	3.88061	5.25162	1.37102	4.19433e-15	8.68143e-15
SELL	8.88909	9.96435	1.07527	6.08239e-10	9.88669e-10
IL6R	4.98723	6.41019	1.42297	2.86142e-37	3.20065e-36
CXCL12	4.85042	6.10728	1.25686	2.7408e-09	4.31975e-09
SKAP2	5.93695	6.98103	1.04407	2.28426e-27	8.93893e-27
IER3	8.76338	6.78732	-1.97606	8.2839e-27	3.13206e-26
FOSL1	6.54813	5.48472	-1.06341	3.66611e-20	9.53608e-20
IQGAP1	7.37839	8.40408	1.0257	1.0291e-21	2.88609e-21
ZNF587B	4.70776	5.86129	1.15354	5.70382e-37	6.07154e-36
ITGB2-AS1	5.91158	7.12271	1.21112	1.02838e-17	2.37368e-17
CD2	4.91991	5.92732	1.00741	8.55872e-15	1.74196e-14
DMTF1	7.38086	8.44357	1.06271	1.68282e-37	1.95767e-36
SH2D3C	4.84767	5.86377	1.0161	7.01448e-34	4.95963e-33
A1BG	6.60361	5.60092	-1.00269	2.16417e-26	7.96087e-26
MCM3	6.74419	7.93918	1.19499	2.88349e-37	3.22037e-36
RMI1	4.39192	6.01531	1.62338	6.85254e-42	2.07432e-40
RAB27A	7.62859	8.76775	1.13917	5.80046e-27	2.21558e-26
ZNF137P	3.01156	4.22365	1.21209	3.76988e-39	5.9346e-38
LCN2	8.22111	6.3247	-1.89641	3.46485e-10	5.69764e-10
TNFSF13B	8.2531	9.74637	1.49327	3.22945e-27	1.25231e-26
ZNF83	4.63237	5.71918	1.08681	6.16023e-38	7.66994e-37
TTC37	4.79098	5.85866	1.06768	2.11542e-36	2.08246e-35
ZNF124	3.95308	5.04091	1.08782	8.13968e-38	9.95534e-37
ANXA4	7.12631	8.29331	1.167	2.01809e-24	6.5614e-24
TAPT1-AS1	3.65993	4.8178	1.15786	9.08231e-36	8.15611e-35
MSRB1	7.53405	8.70029	1.16625	1.43361e-17	3.28607e-17
TNS3	4.65291	5.71373	1.06082	1.95521e-28	8.2633e-28
ZNF518A	4.73228	5.81374	1.08145	1.76038e-42	6.44289e-41
ZNF623	2.55203	3.6637	1.11167	1.4744e-46	5.63765e-44
PHLDA1	5.50718	4.48421	-1.02297	8.77718e-16	1.87603e-15
CASP6	5.87646	6.87691	1.00045	5.26461e-28	2.14572e-27
GLIPR1	7.43193	8.54233	1.1104	1.86469e-14	3.74433e-14
PIGU	5.24387	6.37101	1.12714	6.0961e-32	3.47222e-31
OGT	6.16715	7.26161	1.09446	4.41071e-33	2.81951e-32
ANKRD46	3.54244	4.93737	1.39493	3.07635e-40	6.16076e-39
ZNF514	3.38512	4.51241	1.1273	4.96415e-44	3.29587e-42
IRAK3	5.76538	6.85076	1.08538	2.59178e-30	1.2701e-29
LY75	6.68127	8.16389	1.48262	1.91752e-38	2.59902e-37
ALCAM	5.31071	6.41851	1.1078	1.02557e-27	4.10058e-27
IKBKB	4.99782	6.12281	1.125	3.20003e-46	1.01079e-43
AURKA	4.28863	5.31113	1.02249	1.53898e-26	5.71172e-26
CRLF3	7.67051	8.72528	1.05478	6.94464e-40	1.27567e-38
PCYOX1L	6.09061	7.29147	1.20087	8.56306e-30	3.99858e-29
OXNAD1	4.89428	5.9931	1.09882	7.16604e-40	1.31137e-38
NHLRC3	4.00456	5.15135	1.14678	5.38242e-40	1.02768e-38
FLVCR1	4.74887	5.81826	1.06939	1.56406e-33	1.05594e-32
KNSTRN	5.0983	6.22115	1.12285	3.59441e-36	3.45873e-35
IARS	7.94141	9.07099	1.12958	5.01392e-36	4.69107e-35
MCM3AP-AS1	2.58674	3.59835	1.01161	1.1094e-46	4.88745e-44
IL10RB	6.11642	7.24062	1.1242	1.27006e-32	7.74729e-32
ZC3H12D	4.15498	5.1826	1.02762	2.02866e-26	7.48893e-26
MTHFD1	7.62176	8.69546	1.0737	4.7837e-37	5.15249e-36
C6orf226	6.97404	5.63079	-1.34325	2.60189e-40	5.33223e-39
LACTB2	3.77192	5.34997	1.57804	6.60075e-43	2.7726e-41
G0S2	8.46194	6.18688	-2.27506	1.14732e-21	3.20896e-21
CD1D	4.98978	6.11038	1.1206	8.32069e-07	1.16541e-06
DMXL2	5.36313	6.76106	1.39792	6.06595e-22	1.71977e-21
RPS29	10.42	9.37317	-1.04687	5.65747e-36	5.24924e-35
CYSLTR1	4.3025	5.3185	1.016	8.25918e-31	4.24581e-30
AIDA	6.61955	7.64626	1.02671	6.42776e-31	3.33793e-30
TDRD7	5.53331	6.56479	1.03149	6.10719e-27	2.32968e-26
IRF2	4.3333	6.05218	1.71888	1.79683e-43	8.91057e-42
MSRB3	6.15643	7.20225	1.04582	6.58131e-23	1.96439e-22
SLFN12	3.53058	4.89381	1.36323	9.55031e-39	1.38351e-37
ENTPD1	4.24143	5.70021	1.45878	7.72774e-30	3.6189e-29
KPNB1	7.30555	8.40029	1.09474	1.41026e-42	5.30857e-41
FAR2	4.66004	5.8049	1.14486	5.39321e-29	2.38042e-28
HSH2D	6.61288	7.81942	1.20653	1.37374e-19	3.47926e-19
LRRC37A4P	5.49962	6.56947	1.06985	7.59856e-31	3.91792e-30
ABHD15	4.81052	5.83003	1.01951	7.90436e-26	2.79509e-25
DUSP10	7.54851	6.52941	-1.0191	1.17123e-17	2.69441e-17
EMB	7.13534	8.16878	1.03344	7.39386e-24	2.33199e-23
RPS6KA1	6.60567	7.73715	1.13149	1.88789e-38	2.56126e-37
GIMAP4	4.35912	6.03329	1.67417	1.73613e-34	1.33419e-33
KRIT1	4.09349	5.24542	1.15193	9.41204e-46	2.20576e-43
SUCNR1	4.48787	6.04468	1.55681	3.01434e-20	7.87033e-20
RNASEL	3.9279	5.22319	1.29529	2.50137e-49	3.63449e-45
TRAF3IP3	5.2298	6.48728	1.25748	1.67948e-41	4.56981e-40
CCNB1	5.42965	6.49758	1.06793	1.03995e-16	2.31578e-16
P2RY14	2.93025	4.05912	1.12887	2.94186e-19	7.32567e-19
MDM1	4.56464	5.62131	1.05667	9.48271e-39	1.37646e-37
SAMD9	4.53249	5.6699	1.13741	3.26114e-32	1.90773e-31
STK38	4.7383	5.76439	1.02609	5.58772e-44	3.59246e-42
ADORA2B	4.1348	5.29231	1.15751	1.43193e-31	7.86617e-31
GART	3.92823	5.0288	1.10057	8.64149e-45	9.44066e-43
CPA3	6.81984	8.16488	1.34504	1.303e-07	1.89383e-07
USO1	6.30012	7.45033	1.15021	3.20333e-39	5.10915e-38
PRMT6	4.06808	5.32974	1.26166	1.27627e-38	1.78825e-37
SLC25A33	7.83064	6.80773	-1.02291	2.00238e-27	7.86127e-27
PPP3CA	7.14856	8.24375	1.0952	4.551e-43	1.99776e-41
ROCK2	4.64911	5.72534	1.07622	1.34809e-41	3.82072e-40
FAM118A	4.68129	5.76398	1.08269	1.60874e-32	9.7153e-32
BBS2	4.92705	6.02246	1.09541	3.18614e-41	8.19375e-40
DPAGT1	5.97089	7.1625	1.19161	5.12099e-34	3.67447e-33
BUB1B	6.06132	7.21134	1.15002	1.78391e-24	5.81432e-24
C2CD5	6.95266	8.03772	1.08506	5.09938e-39	7.84064e-38
KCNE3	4.35931	5.54172	1.18241	1.68226e-33	1.13163e-32
IFFO1	6.16373	7.17052	1.00679	7.25382e-36	6.62464e-35
RRN3P2	5.61086	6.79838	1.18752	5.0446e-34	3.62323e-33
TMEM251	5.62262	6.80249	1.17987	2.4471e-31	1.31495e-30
PDE7A	4.37074	5.49628	1.12554	1.0334e-39	1.82891e-38
EXOC1	6.81343	8.00479	1.19136	4.18927e-43	1.87292e-41
EDEM3	4.5502	5.8864	1.33621	3.07431e-45	4.55081e-43
RGS18	6.13799	8.08001	1.94202	1.24853e-33	8.55711e-33
OSBPL11	4.77841	5.77876	1.00035	3.23952e-26	1.17734e-25
MMRN1	3.12946	4.33899	1.20953	1.67677e-15	3.53144e-15
STAT6	6.77927	7.91837	1.13911	1.54393e-42	5.73742e-41
CEP83	3.27808	4.28947	1.01139	1.18691e-36	1.20524e-35
TIGD1	4.92574	6.02761	1.10187	2.84452e-34	2.11195e-33
